# Supplementary material for: Proteolytic Bacillus sp. Isolation and Identification from Tannery Alkaline Baths
Source: Molecules. 2025 Sep 5;30(17):3632. doi: 10.3390/molecules30173632 (PMC12430094; doi:10.3390/molecules30173632)
Supplement: Supplementary file 1 [file molecules-30-03632-s001.zip]

Archive with 1 entries (1 files):
- molecules-3810750-supplementary.pdf
